# Supplementary material for: Comparative Characterization of the Complete Mitochondrial Genomes of the Three Apple Snails (Gastropoda: Ampullariidae) and the Phylogenetic Analyses
Source: Int J Mol Sci. 2018 Nov 19;19(11):3646. doi: 10.3390/ijms19113646 (PMC6274680; doi:10.3390/ijms19113646)
Supplement: Supplementary file 1 [file ijms-19-03646-s001.zip]

Archive with 1 entries (1 files):
- ijms-378632-supplementary.xlsx
