# Supplementary material for: Comparative Characterization of the Complete Mitochondrial Genomes of the Three Apple Snails (Gastropoda: Ampullariidae) and the Phylogenetic Analyses
Source: Int J Mol Sci. 2018 Nov 19;19(11):3646. doi: 10.3390/ijms19113646 (PMC6274680; doi:10.3390/ijms19113646)
Supplement: Supplementary file 1 [file ijms-19-03646-s001.zip › ijms-378632-supplementary.xlsx]

## Sheet: Sheet1
	Table S1. the speices for phylogenetic analyses covering three orders, 18 families, 32 genera and 47 species of Caenogastropoda, selected Helix aspersa (NC_021747) (Gastropoda, Heterobranchia) as the out-group.
ORGANISM	ID	ORDER	superfamily	FAMILY	GENUS	ALL
Marisa cornuarietis	NC_025334	Architaenioglossa	Ampullarioidea	Ampullariidae	Marisa	Gastropoda,Caenogastropoda,Architaenioglossa,Ampullarioidea,Ampullariidae,Marisa
Pomacea canaliculata	KU052865		Ampullarioidea	Ampullariidae	Pomacea	Gastropoda,Caenogastropoda,Architaenioglossa,Ampullarioidea,Ampullariidae,Pomacea
Pomacea canaliculata	NC_024586		Ampullarioidea	Ampullariidae	Pomacea	Gastropoda,Caenogastropoda,Architaenioglossa,Ampullarioidea,Ampullariidae,Pomacea
Pomacea maculata	NC_027503		Ampullarioidea	Ampullariidae	Pomacea	Gastropoda,Caenogastropoda,Architaenioglossa,Ampullarioidea,Ampullariidae,Pomacea
Pomacea diffusa	KY008698		Ampullarioidea	Ampullariidae	Pomacea	Gastropoda,Caenogastropoda,Architaenioglossa,Ampullarioidea,Ampullariidae,Pomacea
Pomacea maculata	KY008699		Ampullarioidea	Ampullariidae	Pomacea	Gastropoda,Caenogastropoda,Architaenioglossa,Ampullarioidea,Ampullariidae,Pomacea
Cipangopaludina cathayensis	NC_025577		Ampullarioidea	Viviparidae	Cipangopaludina	Gastropoda,Caenogastropoda,Architaenioglossa,Ampullarioidea,Viviparidae,Cipangopaludina
Littorina saxatilis	NC_030595	Hypsogastropoda	Littorinoidea	Littorinidae	Littorina	Gastropoda,Caenogastropoda,Hypsogastropoda,Littorinimorpha,Littorinoidea,Littorinidae,Littorina
Naticarius hebraeus	NC_028002		Naticoidea	Naticidae	Naticarius	Gastropoda,Caenogastropoda,Hypsogastropoda,Littorinimorpha,Naticoidea,Naticidae,Naticarius
Galeodea echinophora	NC_028003		Tonnoidea	Cassidae	Galeodea	Gastropoda,Caenogastropoda,Hypsogastropoda,Littorinimorpha,Tonnoidea,Cassidae,Galeodea
Cymatium parthenopeum	NC_013247		Tonnoidea	Ranellidae	Cymatium	Gastropoda,Caenogastropoda,Hypsogastropoda,Littorinimorpha,Tonnoidea,Ranellidae,Cymatium
Potamopyrgus antipodarum	NC_020790		Truncatelloidea	Hydrobiidae	Potamopyrgus	Gastropoda,Caenogastropoda,Hypsogastropoda,Littorinimorpha,Truncatelloidea,Hydrobiidae,Tateinae,Potamopyrgus
Potamopyrgus estuarinus	NC_021595		Truncatelloidea	Hydrobiidae	Potamopyrgus	Gastropoda,Caenogastropoda,Hypsogastropoda,Littorinimorpha,Truncatelloidea,Hydrobiidae,Tateinae,Potamopyrgus
Oncomelania hupensis hupensis	NC_012899		Truncatelloidea	Pomatiopsidae	Oncomelania	Gastropoda,Caenogastropoda,Hypsogastropoda,Littorinimorpha,Truncatelloidea,Pomatiopsidae,Oncomelania
Oncomelania hupensis	NC_013073		Truncatelloidea	Pomatiopsidae	Oncomelania	Gastropoda,Caenogastropoda,Hypsogastropoda,Littorinimorpha,Truncatelloidea,Pomatiopsidae,Oncomelania
Oncomelania hupensis robertsoni	NC_013187		Truncatelloidea	Pomatiopsidae	Oncomelania	Gastropoda,Caenogastropoda,Hypsogastropoda,Littorinimorpha,Truncatelloidea,Pomatiopsidae,Oncomelania
Tricula hortensis	NC_013833		Truncatelloidea	Pomatiopsidae，Triculinae	Tricula	Gastropoda,Caenogastropoda,Hypsogastropoda,Littorinimorpha,Truncatelloidea,Pomatiopsidae,Triculinae,Tricula
Ceraesignum maximum	NC_014583		Vermetoidea	Vermetidae	Ceraesignum	Gastropoda,Caenogastropoda,Hypsogastropoda,Littorinimorpha,Vermetoidea,Vermetidae,Ceraesignum
Dendropoma gregarium	NC_014580		Vermetoidea	Vermetidae	Dendropoma	Gastropoda,Caenogastropoda,Hypsogastropoda,Littorinimorpha,Vermetoidea,Vermetidae,Dendropoma
Eualetes tulipa	NC_014585		Vermetoidea	Vermetidae	Eualetes	Gastropoda,Caenogastropoda,Hypsogastropoda,Littorinimorpha,Vermetoidea,Vermetidae,Eualetes
Thylacodes squamigerus	NC_014588		Vermetoidea	Vermetidae	Thylacodes	Gastropoda,Caenogastropoda,Hypsogastropoda,Littorinimorpha,Vermetoidea,Vermetidae,Thylacodes
Babylonia areolata	NC_023080		Buccinoidea	Buccinidae	Babylonia	Gastropoda,Caenogastropoda,Hypsogastropoda,Neogastropoda,Buccinoidea,Buccinidae,Babylonia
Babylonia lutosa	NC_028628		Buccinoidea	Buccinidae	Babylonia	Gastropoda,Caenogastropoda,Hypsogastropoda,Neogastropoda,Buccinoidea,Buccinidae,Babylonia
Buccinum pemphigus	NC_029373		Buccinoidea	Buccinidae	Buccinum	Gastropoda,Caenogastropoda,Hypsogastropoda,Neogastropoda,Buccinoidea,Buccinidae,Buccinum
Volutharpa perryi	NC_028183		Buccinoidea	Buccinidae	Volutharpa	Gastropoda,Caenogastropoda,Hypsogastropoda,Neogastropoda,Buccinoidea,Buccinidae,Volutharpa
Ilyanassa obsoleta	NC_007781		Buccinoidea	Nassariidae	Ilyanassa	Gastropoda,Caenogastropoda,Hypsogastropoda,Neogastropoda,Buccinoidea,Nassariidae,Ilyanassa
Nassarius reticulatus	NC_013248		Buccinoidea	Nassariidae	Nassarius	Gastropoda,Caenogastropoda,Hypsogastropoda,Neogastropoda,Buccinoidea,Nassariidae,Nassarius
Varicinassa variciferus	NC_029173		Buccinoidea	Nassariidae	Varicinassa	Gastropoda,Caenogastropoda,Hypsogastropoda,Neogastropoda,Buccinoidea,Nassariidae,Varicinassa
Africonus borgesi	NC_013243		Conoidea	Conidae	Africonus	Gastropoda,Caenogastropoda,Hypsogastropoda,Neogastropoda,Conoidea,Conidae,Africonus
Conus consors	NC_023460		Conoidea	Conidae	Conus	Gastropoda,Caenogastropoda,Hypsogastropoda,Neogastropoda,Conoidea,Conidae,Conus
Conus striatus	NC_030536		Conoidea	Conidae	Conus	Gastropoda,Caenogastropoda,Hypsogastropoda,Neogastropoda,Conoidea,Conidae,Conus
Conus textile	NC_008797		Conoidea	Conidae	Conus	Gastropoda,Caenogastropoda,Hypsogastropoda,Neogastropoda,Conoidea,Conidae,Conus
Conus tulipa	NC_027518		Conoidea	Conidae	Conus	Gastropoda,Caenogastropoda,Hypsogastropoda,Neogastropoda,Conoidea,Conidae,Conus
Conus tribblei	NC_027957		Conoidea	Conidae	Conus	Gastropoda,Caenogastropoda,Hypsogastropoda,Neogastropoda,Conoidea,Conidae,Conus
Conus gloriamaris	NC_030213		Conoidea	Conidae	Conus	Gastropoda,Caenogastropoda,Hypsogastropoda,Neogastropoda,Conoidea,Conidae,Conus
Conus capitaneus	NC_030354		Conoidea	Conidae	Conus	Gastropoda,Caenogastropoda,Hypsogastropoda,Neogastropoda,Conoidea,Conidae,Conus
Oxymeris dimidiata	NC_013239		Conoidea	Terebridae	Oxymeris	Gastropoda,Caenogastropoda,Hypsogastropoda,Neogastropoda,Conoidea,Terebridae,Oxymeris
Fusiturris similis	NC_013242		Conoidea	Turridae	Fusiturris	Gastropoda,Caenogastropoda,Hypsogastropoda,Neogastropoda,Conoidea,Turridae,Fusiturris
Lophiotoma cerithiformis	NC_008098		Conoidea	Turridae	Lophiotoma	Gastropoda,Caenogastropoda,Hypsogastropoda,Neogastropoda,Conoidea,Turridae,Lophiotoma
Bolinus brandaris	NC_013250		Muricoidea	Muricidae	Bolinus	Gastropoda,Caenogastropoda,Hypsogastropoda,Neogastropoda,Muricoidea,Muricidae,Bolinus
Concholepas concholepas	NC_017886		Muricoidea	Muricidae	Concholepas	Gastropoda,Caenogastropoda,Hypsogastropoda,Neogastropoda,Muricoidea,Muricidae,Concholepas
Menathais tuberosa	NC_031405		Muricoidea	Muricidae	Menathais	Gastropoda,Caenogastropoda,Hypsogastropoda,Neogastropoda,Muricoidea,Muricidae,Menathais
Rapana venosa	NC_011193		Muricoidea	Muricidae	Rapana	Gastropoda,Caenogastropoda,Hypsogastropoda,Neogastropoda,Muricoidea,Muricidae,Rapana
Reishia clavigera	NC_010090		Muricoidea	Muricidae	Reishia	Gastropoda,Caenogastropoda,Hypsogastropoda,Neogastropoda,Muricoidea,Muricidae,Reishia
Tylomelania sarasinorum	NC_030263	Sorbeoconcha	Cerithioidea	Pachychilidae	Tylomelania	Gastropoda,Caenogastropoda,Sorbeoconcha,Cerithioidea,Pachychilidae,Tylomelania
Semisulcospira libertina	NC_023364		Cerithioidea	Semisulcospiridae	Semisulcospira	Gastropoda,Caenogastropoda,Sorbeoconcha,Cerithioidea,Semisulcospiridae,Semisulcospira
Turritella bacillum	NC_029717		Cerithioidea	Turritellidae	Turritella	Gastropoda,Caenogastropoda,Sorbeoconcha,Cerithioidea,Turritellidae,Turritella
Helix aspersa 外群	NC_021747		Helicoidea	Helicidae	Helix	Gastropoda,Heterobranchia,Euthyneura,Panpulmonata,Eupulmonata,Stylommatophora,Sigmurethra,Helicoidea,Helicidae,Helix

## Sheet: Sheet2
Pomacea canaliculata	KU052865	Ampullarioidea	Ampullariidae	Pomacea	Gastropoda,Caenogastropoda,Architaenioglossa,Ampullarioidea,Ampullariidae,Pomacea
Pomacea diffusa	KY008698	Ampullarioidea	Ampullariidae	Pomacea	Gastropoda,Caenogastropoda,Architaenioglossa,Ampullarioidea,Ampullariidae,Pomacea
Pomacea maculata	KY008699	Ampullarioidea	Ampullariidae	Pomacea	Gastropoda,Caenogastropoda,Architaenioglossa,Ampullarioidea,Ampullariidae,Pomacea
Marisa cornuarietis	NC_025334	Ampullarioidea	Ampullariidae	Marisa	Gastropoda,Caenogastropoda,Architaenioglossa,Ampullarioidea,Ampullariidae,Marisa
Cipangopaludina cathayensis	NC_025577	Ampullarioidea	Viviparidae	Cipangopaludina	Gastropoda,Caenogastropoda,Architaenioglossa,Ampullarioidea,Viviparidae,Cipangopaludina
Tylomelania sarasinorum	NC_030263	Cerithioidea	Pachychilidae	Tylomelania	Gastropoda,Caenogastropoda,Sorbeoconcha,Cerithioidea,Pachychilidae,Tylomelania
Semisulcospira libertina	NC_023364	Cerithioidea	Semisulcospiridae	Semisulcospira	Gastropoda,Caenogastropoda,Sorbeoconcha,Cerithioidea,Semisulcospiridae,Semisulcospira
Turritella bacillum	NC_029717	Cerithioidea	Turritellidae	Turritella	Gastropoda,Caenogastropoda,Sorbeoconcha,Cerithioidea,Turritellidae,Turritella

## Sheet: Sheet3
ORGANISM	ID	ORDER
Pomacea maculata	NC_027503
Pomacea maculata 自测	KY008699
Pomacea canaliculata 自测	KU052865
Pomacea canaliculata	NC_024586
Pomacea diffusa 自测	KY008698
Marisa cornuarietis	NC_025334	Architaenioglossa
Cipangopaludina cathayensis	NC_025577
Tylomelania sarasinorum	NC_030263	Sorbeoconcha
Semisulcospira libertina	NC_023364
Turritella bacillum	NC_029717
Littorina saxatilis	NC_030595	Hypsogastropoda
Naticarius hebraeus	NC_028002
Galeodea echinophora	NC_028003
Cymatium parthenopeum	NC_013247
Potamopyrgus antipodarum	NC_020790
Potamopyrgus estuarinus	NC_021595
Oncomelania hupensis hupensis	NC_012899
Oncomelania hupensis	NC_013073
Oncomelania hupensis robertsoni	NC_013187
Tricula hortensis	NC_013833
Babylonia areolata	NC_023080
Babylonia lutosa	NC_028628
Buccinum pemphigus	NC_029373
Volutharpa perryi	NC_028183
Ilyanassa obsoleta	NC_007781
Nassarius reticulatus	NC_013248
Varicinassa variciferus	NC_029173
Africonus borgesi	NC_013243
Conus consors	NC_023460
Conus striatus	NC_030536
Conus textile	NC_008797
Conus tulipa	NC_027518
Conus tribblei	NC_027957
Conus gloriamaris	NC_030213
Conus capitaneus	NC_030354
Oxymeris dimidiata	NC_013239
Fusiturris similis	NC_013242
Lophiotoma cerithiformis	NC_008098
Bolinus brandaris	NC_013250
Concholepas concholepas	NC_017886
Menathais tuberosa	NC_031405
Rapana venosa	NC_011193
Reishia clavigera	NC_010090
Ceraesignum maximum	NC_014583
Dendropoma gregarium	NC_014580
Eualetes tulipa	NC_014585
Thylacodes squamigerus	NC_014588
Helix aspersa 外群	NC_021747
Pomacea canaliculata
Pomacea maculata
Pomacea diffusa
Marisa cornuarietis
Turritella bacillum
Semisulcospira libertina
Tylomelania sarasinorum
Cipangopaludina cathayensis
	ORDER
吸螺目 Sorbeoconcha	Architaenioglossa
主扭舌目 Architaenioglossa	Hypsogastropoda
高腹足类 Hypsogastropoda	Sorbeoconcha
Gastropoda	腹足纲
Caenogastropoda	新进腹足总目;
Heterobranchia	异鳃总目
